# Supplementary material for: Pesticide Toxicity Footprints of Australian Dietary Choices
Source: Nutrients. 2021 Nov 29;13(12):4314. doi: 10.3390/nu13124314 (PMC8703275; doi:10.3390/nu13124314)
Supplement: Supplementary file 1 [file nutrients-13-04314-s001.zip]

Archive with 1 entries (1 files):
- nutrients-1460153-supplementary.pdf
